# Supplementary material for: Non-Pharmacological Approaches to Addressing Overweight and Obesity in Children and Adolescents with Mental Illness: A Scoping Review of Quantitative and Qualitative Evidence
Source: Behav Sci (Basel). 2025 Dec 29;16(1):56. doi: 10.3390/bs16010056 (PMC12837163; doi:10.3390/bs16010056)
Supplement: Supplementary file 1 [file behavsci-16-00056-s001.zip]

Archive with 1 entries (1 files):
- behavsci-4031311-supplementary.pdf
